# Supplementary material for: Nucleophilic Functionalization of 2-R-3-Nitropyridines as a Versatile Approach to Novel Fluorescent Molecules
Source: Molecules. 2022 Sep 3;27(17):5692. doi: 10.3390/molecules27175692 (PMC9457606; doi:10.3390/molecules27175692)
Supplement: Supplementary file 1 [file molecules-27-05692-s001.zip]

Archive with 1 entries (1 files):
- molecules-1876630-supplementary.pdf
